# Supplementary material for: Experimental data on activity catalyst TiO2/Fe3O4 under natural solar radiation conditions
Source: Data Brief. 2020 Apr 19;30:105490. doi: 10.1016/j.dib.2020.105490 (PMC7182709; doi:10.1016/j.dib.2020.105490)
Supplement: Supplementary file 2 [file mmc2.xlsx]

## Sheet: Raw data
Blank	Absorbance
	-0.019
	-0.014
	-0.011
average	-0.0146667
concentration	Absorbance
	0.216
1 ppm	0.196
	0.2
average	0.204
concentration	Absorbance
	0.662
3 ppm	0.532
	0.533
average	0.575667
					Curve of calibration
concentration	Absorbance				Concentration	Absorbance
	1.02				0	0
6 ppm	1.062				1.013	0.204
	1.07				3.04	0.576
average	1.05067				6.08	1.051
					9.12	1.505
					12.16	1.967
concentration	Absorbance
	1.399
9 ppm	1.569
	1.547
average	1.505
concentration	Absorbance
	1.971
12 ppm	1.959
	1.97
average	1.96667
												Lab Tests
	FOR SOLUTION 10 ppm of MB
					Test with TiO2						Test with TiO2/Fe3O4 (80/20)						Test with TiO2/Fe3O4 (50/50)						Test with TiO2/Fe3O4 (20/80)						Test with Fe3O4
					Time (min)	Absorbance	Concentration	%discoloration	C/C0		Time (min)	Absorbance	Concentration	%discoloration	C/C0		Time (min)	Absorbance	Concentration	%discoloration	C/C0		Time (min)	Absorbance	Concentration	%discoloration	C/C0		Time (min)	Absorbance	Concentration	%discoloration	C/C0
					0	1.514	9.1591		1		0	1.388	8.39685		1		0	1.556	9.41319		1		0	1.705	10.3146		1		0	1.722	10.4174		1
					10	0.127	0.7683	91.6116	0.0838838		10	0.119	0.719903	91.4265	0.0857349		10	0.342	2.06897	78.0206	0.219794		10	0.81	4.90018	52.4927	0.475073		10	1.694	10.248	1.62602	0.98374
					20	0.004	0.0241984	99.7358	0.00264201		20	0.038	0.229885	97.2622	0.0273775		20	0.058	0.350877	96.2725	0.0372751		20	0.421	2.54688	75.3079	0.246921		20	1.67	10.1028	3.01974	0.969803
					30	0.003	0.0181488	99.8018	0.00198151		30	0.017	0.102843	98.7752	0.0122478		30	0.024	0.145191	98.4576	0.0154242		30	0.204	1.23412	88.0352	0.119648		30	1.591	9.62492	7.60743	0.923926
					60	0.002	0.0120992	99.8679	0.001321		60	0.002	0.0120992	99.8559	0.00144092		60	0.002	0.0120992	99.8715	0.00128535		60	0.04	0.241984	97.654	0.0234604		60	1.569	9.49183	8.88502	0.91115
					120	0.001	0.00604961	99.9339	0.000660502		120	0.001	0.00604961	99.928	0.000720461		120	0.001	0.00604961	99.9357	0.000642674		120	0.002	0.0120992	99.8827	0.00117302		120	1.371	8.29401	20.3833	0.796167
	FOR SOLUTION 30 ppm of MB
	Intial solution 30,85 ppm of MB								For Fe3O4 Intial solution 30,4 ppm of MB
	Dilution of MB for measure absorbance in initial time (time 0 min)								Dilution of MB for measure absorbance
	Time	Absorbance	Diluted concentration	Final concentration					Time (min)	Absorbance	Diluted concentration	Final concentration
	TiO2	0.458	2.77072	27.7072					0	0.499	3.01875	30.1875
	TiO2/Fe3O4(80/20)	0.4225	2.55596	25.5596					10	0.495	2.99456	29.9456
	TiO2/Fe3O4(50/50)	0.482	2.91591	29.1591					20	0.488	2.95221	29.5221
	TiO2/Fe3O4(20/80)	0.448	2.71022	27.1022					30	0.486	2.94011	29.4011
									60	0.462	2.79492	27.9492
									120	0.439	2.65578	26.5578
			Test with TiO2							Test with TiO2/Fe3O4 (80/20)							Test with TiO2/Fe3O4 (50/50)							Test with TiO2/Fe3O4 (20/80)							Test with Fe3O4
			Time (min)	Absorbance	Concentration	%discoloration	(C/C0)			Time (min)	Absorbance	Concentration	%discoloration	(C/C0)			Time (min)	Absorbance	Concentration	%discoloration	(C/C0)			Time (min)	Absorbance	Concentration	%discoloration	(C/C0)			Time (min)	Absorbance	Concentration	%discoloration	(C/C0)
			0		27.7072		1			0		25.5596		1			0		29.1591		1			0		27.1022		1			0	0.499	30.1875		1
			10	3.054	18.4755	33.3188	0.666812			10	2.864	17.3261	32.213	0.67787			10	3.076	18.6086	36.1826	0.638174			10	3.262	19.7338	27.1875	0.728125			10	0.495	29.9456	0.801603	0.991984
			20	2.706	16.3702	40.917	0.59083			20	2.117	12.807	49.8935	0.501065			20	2.31	13.9746	52.0747	0.479253			20	3.083	18.6509	31.183	0.68817			20	0.488	29.5221	2.20441	0.977956
			30	2.113	12.7828	53.8646	0.461354			30	1.549	9.37084	63.3373	0.366627			30	2.015	12.19	58.195	0.41805			30	2.945	17.8161	34.2634	0.657366			30	0.486	29.4011	2.60521	0.973948
			60	0.646	3.90805	85.8952	0.141048			60	0.879	5.3176	79.1953	0.208047			60	1.593	9.63702	66.9502	0.330498			60	2.355	14.2468	47.433	0.52567			60	0.462	27.9492	7.41483	0.925852
			120	0.031	0.187538	99.3231	0.00676856			120	0.294	1.77858	93.0414	0.0695858			120	0.797	4.82154	83.4647	0.165353			120	1.568	9.48578	65	0.35			120	0.439	26.5578	12.024	0.87976
			Test adsorption with TiO2						Test adsorption with TiO2/Fe3O4 (80/20)								Test adsorption with TiO2/Fe3O4 (50/50)							Test adsorption with TiO2/Fe3O4 (20/80)							Test adsorption with Fe3O4
			Time (min)	Concentration	% Adsorption				Time (min)	Concentration	% Adsorption						Time (min)	Concentration	% Adsorption					Time (min)	Concentration	% Adsorption					Time (min)	Concentration	% Adsorption
			0	30.85					0	30.85							0	30.85						0	30.85						0	30.4
			30	27.7072	10.1874				30	25.5596	17.1488						30	29.1591	5.48102					30	27.1022	12.1483					30	30.1875	0.698889
				dilucion						dilucion
				Tiempo (min)	Absorbancia	dilucion	concentracion			Tiempo (min)	Absorbancia	dilucion	concentracion
				0	0.519	3.13975	31.3975			0	0.5	3.0248	30.248
												Solar Scale Test
			June 25th	0.1 g/L TiO2/Fe3O4 (80/20)					June 26th	0.3g/L TiO2/Fe3O4 (80/20)
			Accumulated Energy	Absorbance	Concentration	%discoloration			Accumulated Energy	Absorbance	Concentration	%discoloration	Normalized Concentration
			87.02	2.037	12.323	33.8207			302.4	0.696	4.21053	87.8109	0.121891
			80.016	2.064	12.4864	32.9435			250.4	0.98	5.92861	82.8371	0.171629
			70.014	2.248	13.5995	26.9656			200.16	1.466	8.86872	74.3257	0.256743
			60.012	2.426	14.6763	21.1826			175.45	1.707	10.3267	70.1051	0.298949
			50.04	2.494	15.0877	18.9734			105.36	2.487	15.0454	56.4448	0.435552
			40.013	2.674	16.1766	13.1254			90.7	2.751	16.6425	51.8214	0.481786
			31.02	2.82	17.0599	8.38207			80.92	2.822	17.072	50.5779	0.494221
			20.645	2.888	17.4713	6.17284			70.87	2.953	17.8645	48.2837	0.517163
			10.197	3.066	18.5481	0.389864			60.09	3.052	18.4634	46.5499	0.534501
			with adsorption	3.07	18.5723	0.259909			53.47	3.126	18.9111	45.2539	0.547461
			without adsorption	3.078	18.6207	0			42.23	3.22	19.4797	43.6077	0.563923
									32.6	3.28	19.8427	42.5569	0.574431
									22.135	0.476	28.7961	16.6375	0.833625
									11.08	0.494	29.8851	13.4851	0.865149
								dilution 1/10	with adsorption	0.534	32.3049	6.47986	0.935201
									without adsorption	0.571	34.5433	0	1
			June 27th	0.3g/L TiO2/Fe3O4 (80/20)					July 4th	0.1 g/L TiO2/Fe3O4 (80/20)
			Accumulated Energy	Absorbance	Concentration	%discoloration			Acumulated Energy	Absorbance	Concentration	%discoloration
			115	0.001	0.00604961	99.9297			115.25	0.004	0.0241984	99.6914
			100.2	0.005	0.030248	99.6484			105.92	0.012	0.0725953	99.0741
			90.34	0.006	0.0362976	99.5781			90.12	0.015	0.0907441	98.8426
			80.48	0.007	0.0423472	99.5077			84.4	0.018	0.108893	98.6111
			71.01	0.019	0.114943	98.6639			74.43	0.022	0.133091	98.3025
			62.06	0.055	0.332728	96.1322			60.65	0.058	0.350877	95.5247
			52.03	0.111	0.671506	92.1941			50.03	0.134	0.810647	89.6605
			40.8	0.133	0.804598	90.647			40.32	0.224	1.35511	82.716
			30.16	0.226	1.36721	84.1069			31.97	0.309	1.86933	76.1574
			20.65	0.383	2.317	73.0661			21.05	0.54	3.26679	58.3333
			10.57	0.675	4.08348	52.5316			10.89	0.823	4.97883	36.4969
			with adsorption	1.322	7.99758	7.03235			with adsorption	1.17	7.07804	9.72222
			without adsorption	1.422	8.60254	0			without adsorption	1.296	7.84029	0
															0,1 g/L TiO2/Fe3O4 (80/20)			Concentration BM	0.1 g/L	0.3g /L	%discoloration
															Concentration	%discoloration		7.84029	99.0741	8.60254	99.6484							0.1 g/L	0.3g /L						Catalyst	10 ppm	30ppm
															7.84029	99.0741		8.08227	93.7874	8.4029	98.7041						10 ppm	93.7687	10 ppm	99.1762					TiO2	99.93	99.32
															8.08227	93.7874		11.3007	88.4447	34.5433	56.4448						30 ppm	26.9957	30,5 ppm	59.3881					TiO2/Fe3O4 (80/20)	99.93	93.04
															11.3007	88.4447		18.6207	33.8207	19.0079	61.4258														TiO2/Fe3O4 (50/50)	99.94	83.46
															9.07441	93.7687		19.1349	20.1707	38.2335	60.2936														TiO2/Fe3O4 (20/80)	99.88	65
																																			Fe3O4	20.38	12.02
															0,3 g/L TiO2/Fe3O4 (80/20)
			July 9th	0.1 g/L TiO2/Fe3O4 (80/20)					July 10th	0.1 g/L TiO2/Fe3O4 (80/20)					Concentration	%discoloration
			Accumulated Energy	Absorbance	Concentration	%discoloration			Accumulated Energy	Absorbance	Concentration	%discoloration			8.60254	99.6484
			202.3	0.014	0.0846945	98.9521			229.9	1.823	11.0284	42.3648			8.4029	98.7041
			180.3	0.019	0.114943	98.5778			150.2	2.225	13.4604	29.6554			8.50272	99.1762
			150.6	0.028	0.169389	97.9042			121.05	2.422	14.6521	23.4271
			119.37	0.055	0.332728	95.8832			105.7	2.525	15.2753	20.1707			0,1 g/L TiO2/Fe3O4 (80/20)
			101.15	0.083	0.502117	93.7874			93.33	2.564	15.5112	18.9377			Concentration	%discoloration
			93.15	0.11	0.665457	91.7665			83.12	2.662	16.1041	15.8394			18.6207	33.8207
			82.25	0.164	0.992136	87.7246			73.15	2.712	16.4065	14.2586			19.1349	20.1707
			73.2	0.208	1.25832	84.4311			63.4	2.76	16.6969	12.7411			18.8778	26.9957
			64.9	0.274	1.65759	79.491			54.05	2.832	17.1325	10.4647
			51.8	0.347	2.09921	74.0269			44.6	2.9	17.5439	8.31489			0,3 g/L TiO2/Fe3O4 (80/20)
			41.75	0.401	2.42589	69.985			31.1	2.962	17.9189	6.35473			Concentration	%discoloration
			32.68	0.44	2.66183	67.0659			20.5	3.011	18.2154	4.80556			34.5433	56.4448
			25.43	0.654	3.95644	51.0479			12.634	3.055	18.4815	3.41448			19.0079	61.4258
			10.732	1.042	6.30369	22.006			with adsorption	3.14	18.9958	0.727158			38.2335	60.2936
			with adsorption	1.287	7.78584	3.66766			without adsorption	3.163	19.1349	0			30.5949	59.3881
			without adsorption	1.336	8.08227	0
															0.1 g/L TiO2
															Concentration	%discoloration
															19.4495	72.3173
															11.712	99.1736
			July 13th	0.1 g/L TiO2					July 17th	0.3 g/L TiO2					15.5808	85.7454
			Accumulated Energy	Absorbance	Concentration	%discoloration			Accumulated Energy	Absorbance	Concentration	%discoloration
			254.4	0.131	0.792498	95.9253			254.9	0.007	0.0423472	98.3826
			234.4	0.179	1.08288	94.4323			200.5	0.04	0.241984	97.3561			0.3 g/L TiO2
			157.67	0.472	2.85541	85.3188			152.3	0.055	0.332728	96.8896			Concentration	%discoloration
			115.37	0.746	4.51301	76.7963			120.17	0.208	1.25832	92.1306			19.1773	89.1135
			101.15	0.89	5.38415	72.3173			106.3	0.305	1.84513	89.1135			11.3007	99.0899			0.1 g/L TiO2	0.3 g/L TiO2		0.1 g/L Fe3O4	0.3 g/L Fe3O4
			92.81	1.07	6.47308	66.7185			96.74	0.398	2.40774	86.2208			15.239	94.1017			85.7454	94.1017		63.4066	45.0055
			84.07	1.403	8.4876	56.3608			87.8	0.486	2.94011	83.4837
			70.12	1.539	9.31034	52.1306			73.65	0.668	4.04114	77.8227			0.3 g/L Fe3O4
			66	1.625	9.83061	49.4557			63.5	0.785	4.74894	74.1835			Concentration	%discoloration
			56.1	1.929	11.6697	40			53.3	1.047	6.33394	66.0342			10.9014	45.0055
			41.7	2.175	13.1579	32.3484			43.6	1.271	7.68905	59.0669			0.1 g/L Fe3O4
			32.2	2.346	14.1924	27.0295			35.05	1.522	9.2075	51.2597			11.0103	63.4066
			25.3	2.505	15.1543	22.084			25.45	1.659	10.0363	46.9984
			10.53	2.811	17.0054	12.5661			15.834	1.966	11.8935	37.4495
			with adsorption	3.13	18.9353	2.64386			with adsorption	3.028	18.3182	4.4168
			without adsorption	3.215	19.4495	0			without adsorption	3.17	19.1773	0
			July 18th	0.3 g/L TiO2/Fe3O4 (80/20)					July 23rd	0.3 g/L TiO2/Fe3O4 (80/20)
			Accumulated Energy	Absorbance	Concentration	%discoloration			Accumulated Energy	Absorbance	Concentration	%discoloration
			115.05	1.172	7.09014	62.6989			162.2	0.008	0.0483969	99.424
			103.2	1.212	7.33212	61.4258			150.7	0.01	0.0604961	99.2801
			93.2	1.385	8.37871	55.9198			117.5	0.016	0.0967937	98.8481
			83.25	1.441	8.71748	54.1375			101.4	0.018	0.108893	98.7041
			73.5	1.517	9.17725	51.7187			92.07	0.023	0.139141	98.3441
			63.1	1.582	9.57048	49.6499			80.6	0.029	0.175439	97.9122
			53.17	1.741	10.5324	44.5894			70.7	0.035	0.211736	97.4802
			45.05	1.827	11.0526	41.8523			60.35	0.048	0.290381	96.5443
			35.89	1.909	11.5487	39.2425			50.16	0.111	0.671506	92.0086
			20.25	2.259	13.6661	28.1031			40.2	0.193	1.16757	86.1051
			10.12	2.585	15.6382	17.7276			30.8	0.315	1.90563	77.3218
			with adsorption	3.076	18.6086	2.10057			20.2	0.51	3.0853	63.2829
			without adsorption	3.142	19.0079	0			10.13	0.873	5.28131	37.149
									with adsorption	1.27	7.683	8.56731
									without adsorption	1.389	8.4029	0
			July 24th	0.3 g/L TiO2/Fe3O4 (80/20)					July 25th	0.1 g/L TiO2/Fe3O4 (80/20)
			Accumulated Energy	Absorbance	Concentration	%discoloration	Conc Normalizada		Accumulated Energy	Absorbance	Concentration	%discoloration
			219.2	1.218	7.36842	78.9637	0.192722		160.8	0.021	0.127042	98.8499
			186.7	1.489	9.00786	74.2832	0.235601		141.5	0.042	0.254083	97.6999
			116	2.137	12.928	63.0915	0.338133		115.8	0.145	0.877193	92.0591
			100.4	2.299	13.908	60.2936	0.363766		100.9	0.211	1.27647	88.4447
			91.4	2.394	14.4828	58.6528	0.378797		90.6	0.266	1.6092	85.4326
			81.2	2.51	15.1845	56.6494	0.397152		80.8	0.353	2.13551	80.6681
			70.5	2.612	15.8016	54.8877	0.413291		70.6	0.458	2.77072	74.9179
			60.6	2.703	16.3521	53.3161	0.42769		60.35	0.585	3.53902	67.9628
			50.4	2.852	17.2535	50.7427	0.451266		50.1	0.729	4.41016	60.0767
			40.3	2.955	17.8766	48.9637	0.467563		40.3	0.821	4.96673	55.0383
			30.2	3.079	18.6267	46.8221	0.487184		30.1	1.025	6.20085	43.8664
			20.5	3.199	19.3527	44.7496	0.506171		20.2	1.282	7.7556	29.7919
			10.05	3.294	19.9274	43.1088	0.521203		10.2	1.506	9.11071	17.5246
		dilution 1/10	with adsorption	0.579	35.0272	0	0.916139		with adsorption	1.826	11.0466	0
			without adsorption	0.632	38.2335	0	1		without adsorption	1.868	11.3007	0
			July 30th	0.1 g/L Fe3O4					Jly 31st	0.1 g/L TiO2
			Accumulated Energy	Absorbance	Concentration	%discoloration			Accumulated Energy	Absorbance	Concentration	%discoloration
			127.38	0.491	2.97036	73.022			77.61	0.016	0.0967937	99.1736
			118.82	0.571	3.45433	68.6264			70.1	0.019	0.114943	99.0186
			100.2	0.666	4.02904	63.4066			63.75	0.026	0.15729	98.657
			90.2	0.793	4.79734	56.4286			50.92	0.028	0.169389	98.5537
			80.35	0.893	5.4023	50.9341			44.34	0.042	0.254083	97.8306
			70.45	0.98	5.92861	46.1538			37.8	0.081	0.490018	95.8161
			60.85	1.055	6.38234	42.033			27.3	0.165	0.998185	91.4773
			50.2	1.186	7.17483	34.8352			10.915	0.723	4.37387	62.655
			42.4	1.253	7.58016	31.1538			with adsorption	1.687	10.2057	12.8616
			30.2	1.365	8.25771	25			without adsorption	1.936	11.712	0
			21.2	1.464	8.85662	19.5604
			10.751	1.582	9.57048	13.0769
			with adsorption	1.727	10.4477	5.10989
			without adsorption	1.82	11.0103	0
			August 1st	0.3 g/L Fe3O4					August 5th	0.3 g/L TiO2
			Accumulated Energy	Absorbance	Concentration	%discoloration			Accumulated Energy	Absorbance	Concentration	%discoloration
			151.05	0.69	4.17423	61.7092			185.1	0.01	0.0604961	99.4647
			116.35	0.897	5.4265	50.222			154.8	0.015	0.0907441	99.197
			102.1	0.991	5.99516	45.0055			121.38	0.016	0.0967937	99.1435
			93.15	1.057	6.39443	41.343			105.4	0.017	0.102843	99.0899
			83.7	1.019	6.16455	43.4517			91	0.02	0.120992	98.9293
			73.5	1.195	7.22928	33.6848			81.3	0.023	0.139141	98.7687
			63.4	1.239	7.49546	31.2431			70.9	0.028	0.169389	98.5011
			53.3	1.249	7.55596	30.6881			61.4	0.029	0.175439	98.4475
			43.15	1.385	8.37871	23.141			51.1	0.033	0.199637	98.2334
			33.45	1.459	8.82638	19.0344			40.6	0.056	0.338778	97.0021
			24.56	1.507	9.11676	16.3707			31.15	0.104	0.629159	94.4325
			12.689	1.593	9.63702	11.5982			20.1	0.273	1.65154	85.3854
			with adsorption	1.782	10.7804	1.10988			10.098	0.859	5.19661	54.015
			without adsorption	1.802	10.9014	0			with adsorption	1.729	10.4598	7.44111
									without adsorption	1.868	11.3007	0
